# Supplementary material for: SERBP1 interacts with PARP1 and is present in PARylation-dependent protein complexes regulating splicing, cell division, and ribosome biogenesis
Source: eLife. 2025 Feb 12;13:RP98152. doi: 10.7554/eLife.98152 (PMC11820137; doi:10.7554/eLife.98152)
Supplement: Figure 1—figure supplement 1—source data 2. [file elife-98152-fig1-figsupp1-data2.zip]

Archive with 2 entries (2 files):
- Figure 1-figure supplement 1 souce data 2. Original gels/Protein gel 1.tif
- Figure 1-figure supplement 1 souce data 2. Original gels/Protein gel 2.tif
