# Supplementary material for: SERBP1 interacts with PARP1 and is present in PARylation-dependent protein complexes regulating splicing, cell division, and ribosome biogenesis
Source: eLife. 2025 Feb 12;13:RP98152. doi: 10.7554/eLife.98152 (PMC11820137; doi:10.7554/eLife.98152)
Supplement: Figure 1—figure supplement 2—source data 2. [file elife-98152-fig1-figsupp2-data2.zip]

Archive with 9 entries (9 files):
- Figure 1-figure supplement 2. source data 2. Original westerns part A/S2A  pur.tiff
- Figure 1-figure supplement 2. source data 2. Original westerns part A/S2A Actin.tif
- Figure 1-figure supplement 2. source data 2. Original westerns part A/S2A GAPDH.tif
- Figure 1-figure supplement 2. source data 2. Original westerns part A/S2A Puro U251.tif
- Figure 1-figure supplement 2. source data 2. Original westerns part A/S2A Puro U343.tif
- Figure 1-figure supplement 2. source data 2. Original westerns part A/S2A puro.tif
- Figure 1-figure supplement 2. source data 2. Original westerns part A/S2A SERBP1.tif
- Figure 1-figure supplement 2. source data 2. Original westerns part A/S2A u343 Actin.tif
- Figure 1-figure supplement 2. source data 2. Original westerns part A/S2A u343 Serbp1.tif
