# Supplementary material for: SERBP1 interacts with PARP1 and is present in PARylation-dependent protein complexes regulating splicing, cell division, and ribosome biogenesis
Source: eLife. 2025 Feb 12;13:RP98152. doi: 10.7554/eLife.98152 (PMC11820137; doi:10.7554/eLife.98152)
Supplement: Figure 2—source data 2. [file elife-98152-fig2-data2.zip]

Archive with 5 entries (5 files):
- Figure 2 - source data 2. Original westerns for Figure 2B/2B serbp1 U251.tiff
- Figure 2 - source data 2. Original westerns for Figure 2B/2B Serbp1.tiff
- Figure 2 - source data 2. Original westerns for Figure 2B/2B Tub (2).tiff
- Figure 2 - source data 2. Original westerns for Figure 2B/2B Tub.tif
- Figure 2 - source data 2. Original westerns for Figure 2B/2B Tub.tiff
