# Supplementary material for: SERBP1 interacts with PARP1 and is present in PARylation-dependent protein complexes regulating splicing, cell division, and ribosome biogenesis
Source: eLife. 2025 Feb 12;13:RP98152. doi: 10.7554/eLife.98152 (PMC11820137; doi:10.7554/eLife.98152)
Supplement: Figure 4—source data 7. [file elife-98152-fig4-data7.zip]

Archive with 19 entries (19 files):
- Figure 4- source data 7. Original westerns in Figure 4/4A GAPDH.tiff
- Figure 4- source data 7. Original westerns in Figure 4/4A parp.tiff
- Figure 4- source data 7. Original westerns in Figure 4/4A syn.tiff
- Figure 4- source data 7. Original westerns in Figure 4/4ANCL.tiff
- Figure 4- source data 7. Original westerns in Figure 4/4E par.tif
- Figure 4- source data 7. Original westerns in Figure 4/4E staining.tif
- Figure 4- source data 7. Original westerns in Figure 4/4G actin.tiff
- Figure 4- source data 7. Original westerns in Figure 4/4G par.tiff
- Figure 4- source data 7. Original westerns in Figure 4/4H INP Flag.tiff
- Figure 4- source data 7. Original westerns in Figure 4/4H IP Flag.tiff
- Figure 4- source data 7. Original westerns in Figure 4/4H IP His.tiff
- Figure 4- source data 7. Original westerns in Figure 4/4I G3bp1I.tiff
- Figure 4- source data 7. Original westerns in Figure 4/4I gapdh.tiff
- Figure 4- source data 7. Original westerns in Figure 4/4I parp.tiff
- Figure 4- source data 7. Original westerns in Figure 4/4I serbp.tiff
- Figure 4- source data 7. Original westerns in Figure 4/4J par .tiff
- Figure 4- source data 7. Original westerns in Figure 4/4J serbp1.tiff
- Figure 4- source data 7. Original westerns in Figure 4/4J tub.tiff
- Figure 4- source data 7. Original westerns in Figure 4/INp His 4H.tif
