# Supplementary material for: SERBP1 interacts with PARP1 and is present in PARylation-dependent protein complexes regulating splicing, cell division, and ribosome biogenesis
Source: eLife. 2025 Feb 12;13:RP98152. doi: 10.7554/eLife.98152 (PMC11820137; doi:10.7554/eLife.98152)
Supplement: Figure 4—figure supplement 1—source data 2. [file elife-98152-fig4-figsupp1-data2.zip]

Archive with 3 entries (3 files):
- Figure 4-figure supplement 1. source data 2. Original westerns part B/Sup 4B gapdh.tiff
- Figure 4-figure supplement 1. source data 2. Original westerns part B/Sup 4B par.tiff
- Figure 4-figure supplement 1. source data 2. Original westerns part B/Sup4B serbp1.tiff
