# Supplementary material for: SERBP1 interacts with PARP1 and is present in PARylation-dependent protein complexes regulating splicing, cell division, and ribosome biogenesis
Source: eLife. 2025 Feb 12;13:RP98152. doi: 10.7554/eLife.98152 (PMC11820137; doi:10.7554/eLife.98152)
Supplement: Figure 7—source data 2. [file elife-98152-fig7-data2.zip]

Archive with 2 entries (2 files):
- Figure 7- source data 2. Original westerns in Figure 7D/#2 3.21.22 GAPDH TOMA1.TOMA3 5 min_0001.tif
- Figure 7- source data 2. Original westerns in Figure 7D/3.22.22 PAI-RBP1 TOMA1 membrane2 hrs_0001.tif
